# Supplementary material for: Cannabidiol‐induced activation of the metallothionein pathway impedes anticancer effects of disulfiram and its metabolite CuET
Source: Mol Oncol. 2021 Oct 26;16(7):1541–54. doi: 10.1002/1878-0261.13114 (PMC8978514; doi:10.1002/1878-0261.13114)
Supplement: Supplementary file 2 — Table S1. A table summarizing data for screened compounds. [file MOL2-16-1541-s001.xlsx]

## Sheet: Sheet1
Recognized nuclei - Number of analyzed objects	Mean intensity of GFP signal in recognized nuclei - Mean per Well	Compound
122873	161.5	DMSO - positive control
105127	281.91	CuET - negative control
1913	196.66	CBD
2049	196.95	Bromoacetylcholine bromide
2201	199.33	SANT-2
1785	204.05	Nylidrin hydrochloride
2096	205.74	Clozapine
2317	206.96	Loratadine
2086	207.36	L-798106
1878	207.65	Fulvestrant
1885	210.87	S-(4-Nitrobenzyl)-6-thioinosine
2134	211.25	Ruthenium red
2039	212.61	Phorbol 12-myristate 13-acetate
2350	212.72	Labetalol hydrochloride
1904	213.28	SB 216763
2145	213.34	BRL 37344 sodium
1832	214.46	Betamethasone
1991	215.69	PK 11195
2026	215.84	Acyclovir
2535	216.74	(S)-MAP4 hydrochloride
2039	216.81	Acetylsalicylic acid
1907	216.84	JFD00244
1477	217.89	Methoctramine tetrahydrochloride
2125	218.59	Aurothioglucose
1944	219.48	Cefotaxime sodium
1589	219.57	N-p-Tosyl-L-phenylalanine chloromethyl ketone
2318	220.15	(-)-Tetramisole hydrochloride
2084	220.6	Picrotoxin
2113	221.49	K 185
2184	221.76	Lamotrigine
1522	221.79	Atorvastatin calcium salt trihydrate .
2074	221.85	McN-A-343
1242	222.28	Nelfinavir mesylate hydrate
1361	222.9	Piceatannol
2473	223.04	Meloxicam sodium
2198	223.52	L-alpha-Methyl DOPA
1902	223.81	Aminopterin
1827	224.12	Acetazolamide
948	224.31	Piperlongumine
961	225.07	PHA 767491 hydrochloride
2252	225.3	Moxisylyte hydrochloride
1412	225.7	U-74389G maleate
1796	225.86	Amoxapine
1999	226.09	L-Cycloserine
2071	226.1	3-Morpholinosydnonimine hydrochloride
1959	226.32	Indinavir sulfate salt hydrate
2280	226.52	5alpha-Pregnan-3alpha-ol-11,20-dione
1997	226.59	Nicardipine hydrochloride
2033	226.89	LE 300
1950	227.45	Cefazolin sodium
2064	227.84	loxoprofen
2081	227.89	AIDA
1214	228.08	Brefeldin A from Penicillium brefeldianum
1757	228.09	Aminobenztropine
1596	228.13	Ivermectin
1520	228.14	AMN082
1996	228.33	TNP
2213	228.48	CP-101537
2147	228.65	T0070907
1724	228.87	CyPPA
1417	228.96	BTO-1
2028	229.06	1-Amino-1-cyclohexanecarboxylic acid hydrochloride
1916	229.41	Ketoprofen
2055	230.21	IB-MECA
2239	230.28	4-Amidinophenylmethanesulfonyl fluoride hydrochloride
1572	230.42	Amifostine
1741	230.42	Mevastatin
1955	230.54	BW 284c51
2170	230.96	N-Methyl-D-aspartic acid
1857	230.99	MG 624
2184	230.99	Naphazoline hydrochloride
1822	231	Sandoz 58-035
1660	231.22	L-732,138
1788	231.31	9-Amino-1,2,3,4-tetrahydroacridine hydrochloride
1860	231.4	Nalidixic acid sodium
2020	231.55	p-Aminoclonidine hydrochloride
2117	232.18	LDN-27219
1791	232.28	Arecoline hydrobromide
2207	232.53	Imipenem monohydrate
1839	233.02	CP-154526 hydrochloride
2244	233.2	Oxybutynin Chloride
1932	233.3	L-687,384 hydrochloride
2201	233.48	Isoliquiritigenin
1829	233.58	Ketorolac tris salt
1633	233.63	Caffeic Acid
1316	233.89	(+)-Bromocriptine methanesulfonate
2290	233.98	Naltrexone hydrochloride
2317	234.24	(?)-Muscarine chloride
2029	234.34	Lomefloxacin hydrochloride
1854	234.36	LY-367,265
1579	234.45	Aconitine
2156	234.45	Cibenzoline succinate
1871	234.52	1-Aminobenzotriazole
1947	234.64	Oxotremorine sesquifumarate salt
2090	234.65	Betaxolol hydrochloride
1846	234.65	S-Methylisothiourea hemisulfate
2042	235.02	Niflumic acid
1281	235.17	Gemcitabine hydrochloride
2005	235.22	BMS-299897
1255	235.22	Emetine dihydrochloride hydrate
2155	235.45	Nimesulide
2156	235.59	DFB
1769	235.73	BMY 7378 dihydrochloride
2170	235.75	Pirfenidone
1915	235.96	Benztropine mesylate
2183	236.26	Iofetamine hydrochloride
1853	236.34	BRL 54443 maleate
1789	236.8	Aniracetam
1719	236.91	Artemether
1992	237.06	1-Methylhistamine dihydrochloride
1785	237.45	Cimetidine
1389	237.48	Triprolidine hydrochloride
1766	237.52	Quercetin dihydrate
1880	237.54	Cisplatin
1830	237.65	Rhodblock 6
1486	237.7	Metrazoline oxalate
1756	238.19	HEMADO
2049	238.2	Olvanil
1701	238.35	MRS 1523
1551	238.44	Reserpine
1191	238.48	3-Aminopropionitrile fumarate
2075	238.78	Morin
1760	238.9	Metolazone
1607	239.04	Lercanidipine hydrochloride hemihydrate
1780	239.09	5-(N-Ethyl-N-isopropyl)amiloride
1727	239.17	Moxonidine hydrochloride
1921	239.18	Nemadipine-A
2145	239.21	L2-b
1829	239.54	Benidipine hydrochloride
2071	239.56	Pifithrin-mu
1605	239.73	O-(Carboxymethyl)hydroxylamine hemihydrochloride
2189	239.92	Nedocromil
1710	240.07	Nortriptyline hydrochloride
1890	240.09	Minoxidil
1690	240.4	Psora-4
1679	240.51	Aurintricarboxylic acid
2079	240.59	(?)-Methoxyverapamil hydrochloride
1797	240.61	Stevioside
2151	240.66	Oxiracetam
2033	240.78	9-cyclopentyladenine
1450	240.82	CGP-7930
1685	240.82	Formoterol
2069	240.86	NCS-382
1712	241	L-703,606 oxalate salt hydrate
2134	241.07	Phenylbutazone
1917	241.5	Ketoconazole
1578	241.52	7,8-Dihydroxyflavone hydrate
1948	241.52	Benazoline oxalate
1779	241.53	4-(2-Aminoethyl)benzenesulfonyl fluoride hydrochloride
1633	241.83	A-315456
2012	241.84	R(-)-Me5
1678	241.86	(+)-Chlorpheniramine maleate
1760	241.87	(?)-p-Chlorophenylalanine
1976	242.1	(+)-Quisqualic acid
1391	242.2	10058-F4
1719	242.32	Bisdemethoxycurcumin
1429	242.66	Budesonide
2090	242.77	Eprosartan mesylate
1976	242.79	Apigenin
1965	242.8	1,3-Dimethyl-8-phenylxanthine
1783	242.86	(?)-Norepinephrine (+)bitartrate
1510	242.96	1-Methylnicotinamide chloride
1943	242.97	N6-2-(4-Aminophenyl)ethyladenosine
1993	242.99	S-Methyl-L-thiocitrulline acetate
1863	243.01	5-Nitro-2-(3-phenylpropylamino)benzoic acid
2128	243.08	Pentamidine isethionate
1894	243.23	Candesartan cilexetil
2048	243.23	Lidocaine N-ethyl bromide quaternary salt
2151	243.25	NG-Nitro-L-arginine methyl ester hydrochloride
2197	243.48	PNU-282987
1476	243.52	Ro 61-8048
1659	243.53	Sulindac
1991	243.57	8-Methoxymethyl-3-isobutyl-1-methylxanthine
2222	243.64	Pentoxifylline
1730	243.85	Cyproterone acetate
1522	243.9	Nordihydroguaiaretic acid from Larrea divaricata (creosote bush)
2029	244.05	Procainamide hydrochloride
1565	244.11	GW9662
1996	244.28	Nilutamide
2259	244.45	Galloflavin potassium
1679	244.5	Acetylthiocholine chloride
2054	244.6	Naloxone hydrochloride
2018	244.64	Tyrphostin 51
1328	244.7	ML277
1513	244.72	Phaclofen
2094	244.8	L-701,324
1663	245.78	Lonidamine
1719	245.86	(?)-2-Amino-3-phosphonopropionic acid
1845	245.93	(?)-p-Aminoglutethimide
2350	245.99	(-)-Sulpiride
1665	245.99	(?)-Bay K 8644
1532	246.02	WIN 62,577
1720	246.14	Levetiracetam
2017	246.14	RS504393
2096	246.22	3-MFA
2090	246.24	Methoxamine hydrochloride
1787	246.29	3-Nitropropionic acid
1434	246.33	cis-4-Aminocrotonic acid
2029	246.33	Ofloxacin
1410	246.35	CP-380736
1631	246.36	L-Aspartic acid
1689	246.36	Quinelorane dihydrochloride
1879	246.6	N-Oleoylethanolamine
1983	246.71	7-Nitroindazole
2224	246.83	Metoclopramide hydrochloride
2009	246.85	p-MPPF dihydrochloride
1642	247.15	PD153035 hydrochloride
2095	247.21	MRS 2159
1901	247.47	Mitiglinide calcium
2019	247.5	L-Mimosine from Koa hoale seeds
1988	247.5	Nifedipine
2044	247.69	Tyrphostin 23
1374	247.7	PF 3845 hydrate
2073	247.8	Gossypol
1539	247.82	Quazinone
1950	247.87	L-DOPS
2317	247.94	1-(5-Isoquinolinylsulfonyl)-2-methylpiperazine dihydrochloride
2077	247.95	MTEP hydrochloride
1656	247.97	Spironolactone
2205	247.99	TBB
2041	248.09	Succinylcholine chloride
2015	248.15	Phenamil methanesulfonate
2052	248.22	SCH-202676 hydrobromide
1651	248.23	Lumefantrine
1664	248.31	Clotrimazole
1808	248.31	Triamcinolone
1711	248.34	3-Iodo-L-tyrosine
1982	248.37	L-655,708
1449	248.38	DL-Cycloserine
1830	248.42	Caffeine
1956	248.44	SB-525334
1585	248.55	N-(2-[4-(4-Chlorophenyl)piperazin-1-yl]ethyl)-3-methoxybenzamide
1473	248.57	Sorbinil
1687	248.64	NBQX disodium
1872	248.7	Alloxazine
2087	248.7	Kainic acid
1684	248.85	(?)-alpha-Lipoic Acid
2080	248.89	SKF-525A hydrochloride
1751	249.01	Piracetam
1828	249.25	UCL 2077
1711	249.32	Alaproclate hydrochloride
1859	249.42	6-Nitroso-1,2-benzopyrone
2221	249.5	(?)-Octopamine hydrochloride
1852	249.51	Aprindine hydrochloride
1853	249.73	4-Aminopyridine
1876	249.75	N,N,N',N'-Tetramethylazodicarboxamide
1675	249.93	gamma-Acetylinic GABA
1986	250.01	CR 2249
2412	250.05	(?)-3-(3,4-dihydroxyphenyl)-2-methyl-DL-alanine
1848	250.07	5-Bromo-2'-deoxyuridine
2046	250.1	Cysteamine hydrochloride
1789	250.16	IPA-3
1778	250.18	(+)-Catechin Hydrate
1535	250.28	AA-861
1931	250.41	Efavirenz
2131	250.51	Trimipramine maleate
1837	250.54	Famciclovir
2202	250.58	Clorgyline hydrochloride
2058	250.73	NSC405020
1922	250.76	(-)-Isoproterenol hydrochloride
2046	250.78	Quinine sulfate
1857	250.86	Pilocarpine nitrate
2321	251.28	Debrisoquin sulfate
1642	251.38	Atropine methyl bromide
2009	251.48	Cortisone 21-acetate
1408	251.56	GNF-5
503	251.57	Mitoxantrone
1858	251.67	A3 hydrochloride
2010	251.76	alpha-Lobeline hydrochloride
2066	251.76	Indomethacin
2074	251.81	(-)-Perillic acid
1795	251.89	R(+)-6-Bromo-APB hydrobromide
1401	252	Ceftriaxone sodium
1622	252.05	Arecaidine propargyl ester hydrobromide
1868	252.08	S15535
1902	252.13	Maraviroc
1741	252.17	ICI 204,448 hydrochloride
1992	252.28	S-Nitroso-N-acetylpenicillamine
1875	252.33	SC-57461A
1662	252.37	(+)-Butaclamol hydrochloride
1694	252.45	Quinidine sulfate
1706	252.5	Nialamide
1250	252.55	Tizanidine hydrochloride
1989	252.57	Trazodone hydrochloride
2153	252.6	1-Phenyl-3-(2-thiazolyl)-2-thiourea
1527	252.6	Carmustine
1821	252.66	PD 98,059
2210	252.68	(+)-Norfenfluramine hydrochloride
1895	252.71	Molindone hydrochloride
1720	252.74	Amiodarone hydrochloride
1439	252.81	Cefmetazole sodium
1722	252.84	X80
2199	252.85	Trequinsin hydrochloride
1575	252.98	Tyrphostin AG 1478
2138	253.07	Prazosin hydrochloride
1784	253.09	Methylergonovine maleate
2205	253.13	(?)-Normetanephrine hydrochloride
1626	253.24	Spermine tetrahydrochloride
1927	253.25	alpha,beta-Methylene adenosine 5'-triphosphate dilithium
2030	253.37	CIQ
2128	253.41	PF-04885614
2116	253.44	S(+)-Raclopride L-tartrate
1983	253.48	Levallorphan tartrate
1997	253.57	Mianserin hydrochloride
1463	253.67	Pyrocatechol
2196	253.71	SIB 1757
2050	253.75	Zaprinast
1774	253.76	(-)-Naproxen sodium
1702	253.84	8-(p-Sulfophenyl)theophylline
2075	253.86	Pentylenetetrazole
2202	253.95	PRE-084
1930	253.97	(?)-2-Amino-4-phosphonobutyric acid
1797	254.03	Kynurenic acid
2001	254.12	Pindolol
1966	254.19	(?)-alpha-Methyl-4-carboxyphenylglycine
1711	254.22	Lansoprazole
1966	254.23	Valproic acid sodium
2065	254.29	Lidocaine hydrochloride
1999	254.46	SDZ-205,557 hydrochloride
1840	254.52	Atropine sulfate
1959	254.57	TCPOBOP
1651	254.75	Isoxanthopterin
1717	254.76	Propantheline bromide
1933	254.77	Methapyrilene hydrochloride
1732	254.79	L-Methionine sulfoximine
1839	254.81	R(-)-N6-(2-Phenylisopropyl)adenosine
1455	255.05	Capecitabine
1959	255.06	Ziprasidone hydrochloride monohydrate
1648	255.07	N-Acetyl-5-hydroxytryptamine
1725	255.09	Oxaprozin
1469	255.15	Varenicline tartrate
1892	255.21	(?)-Nipecotic acid
2074	255.23	PF-4778574
1724	255.5	Cilostamide
1835	255.58	Phosphomycin disodium
1779	255.59	Palmitoyl-DL-Carnitine chloride
1662	255.71	Benserazide hydrochloride
1905	255.74	ODQ
1394	255.89	Rottlerin
1449	255.92	GABA
1502	255.94	Cefaclor
1420	256.06	CGP-13501
1750	256.06	LP 12 hydrochloride hydrate
1605	256.07	Dihydrocapsaicin
1908	256.11	TG003
1889	256.13	S(-)-Timolol maleate
2008	256.14	Zoledronic acid monohydrate
1450	256.2	Betaine aldehyde chloride
1776	256.23	DPO-1
2062	256.27	Naltrindole hydrochloride
1645	256.29	SB 415286
1788	256.4	Tazarotene
1364	256.42	Arvanil
2015	256.45	3-(1H-Imidazol-4-yl)propyl di(p-fluorophenyl)methyl ether hydrochloride
1724	256.46	ANA-12
1437	256.6	S-(+)-PD 123177 trifluoroacetate salt hydrate
1717	256.66	Sodium Oxamate
1693	256.7	Uridine 5'-diphosphate sodium
1792	256.88	(-)-Cotinine
1312	257	5-(N,N-hexamethylene)amiloride
1757	257.11	Cyclophosphamide monohydrate
1709	257.12	Rufinamide
1882	257.2	Sivelestat sodium salt hydrate
1604	257.22	L-Arginine
1526	257.27	Chlormethiazole hydrochloride
1830	257.3	(?)-Ibuprofen
1728	257.31	Cystamine dihydrochloride
1804	257.36	Amlexanox
1561	257.43	Azelaic acid
1599	257.48	Loperamide hydrochloride
1794	257.5	Procaine hydrochloride
2130	257.5	Tetradecylthioacetic acid
2054	257.53	Fenobam
1526	257.54	Atropine methyl nitrate
2033	257.61	MK-912
1916	257.63	Noscapine hydrchloride
1860	257.67	CB 1954
1551	257.86	Gabaculine hydrochloride
1696	257.93	Arcaine sulfate
1861	258.02	Isonipecotic acid
1927	258.11	Zofenopril calcium
1830	258.12	(?)-Metoprolol (+)-tartrate
1898	258.16	Doxazosin mesylate
2113	258.18	Praziquantel
1917	258.34	Phosphonoacetic acid
1775	258.55	Biperiden hydrochloride
2069	258.74	Quipazine, 6-nitro-, maleate
1958	258.85	alpha-Methyl-5-hydroxytryptamine maleate
1787	258.86	Tetraisopropyl pyrophosphoramide
2136	258.95	Xylazine hydrochloride
2010	258.97	3-alpha,21-Dihydroxy-5-alpha-pregnan-20-one
2100	259.11	S-Nitrosoglutathione
1586	259.26	Tiapride hydrochloride
1420	259.42	Aminoguanidine hydrochloride
1794	259.43	Buspirone hydrochloride
1857	259.49	Chloroquine diphosphate
1091	259.55	R(+)-IAA-94
1992	259.67	L-N6-(1-Iminoethyl)lysine hydrochloride
1138	259.7	Bay 11-7085
1982	259.72	LY-310,762 hydrochloride
1511	259.74	Citalopram hydrobromide
1618	259.75	Pregnenolone sulfate sodium
2019	259.79	Oltipraz metabolite M2
1751	259.82	ARL 67156 trisodium salt
1548	259.88	Agmatine sulfate
1693	260.05	Ketotifen fumarate
2040	260.09	Oleic Acid
1691	260.13	Brinzolamide
1662	260.15	JNJ-40418677
1957	260.19	Rilmenidine hemifumarate
1772	260.2	Triflusal
1345	260.25	Antozoline hydrochloride
2172	260.26	Milrinone
1768	260.32	m-Iodobenzylguanidine hemisulfate
1743	260.4	Proglumide
1995	260.41	PF-04418948
2090	260.5	6(5H)-Phenanthridinone
1206	260.57	3'-Azido-3'-deoxythymidine
1984	260.64	Wortmannin from Penicillium funiculosum
1903	260.67	Bicalutamide (CDX)
1486	260.68	Prilocaine hydrochloride
2274	260.7	SC-514
1962	260.72	(-)-Scopolamine methyl nitrate
1429	260.95	8-Bromo-cAMP sodium
1573	260.96	Bepridil hydrochloride
1495	260.98	(?)-Chlorpheniramine maleate
1457	261.05	G15
1831	261.06	Iproniazid phosphate
1940	261.07	AC-55649
1847	261.08	Thio-NADP sodium
1942	261.21	N-omega-Methyl-5-hydroxytryptamine oxalate salt
1778	261.22	Lomeguatrib
1692	261.29	cis(+/-)-8-OH-PBZI hydrobromide
1686	261.3	Quinolinic acid
1726	261.32	Vinpocetine
1999	261.37	Moclobemide
1746	261.45	PMEG hydrate
2127	261.47	(-)-Scopolamine hydrobromide
2317	261.54	Picotamide
2024	261.55	3-n-Propylxanthine
1629	261.56	(-)-Quinpirole hydrochloride
1835	261.63	E-64
1541	261.83	L-azetidine-2-carboxylic acid
1296	261.94	2,3-Butanedione monoxime
1558	261.96	(+)-Brompheniramine maleate
1721	262.03	Mexiletene hydrochloride
1820	262.17	Oxotremorine methiodide
1326	262.22	Aminoguanidine hemisulfate
1518	262.22	Memantine hydrochloride
1769	262.25	AS605240
1940	262.28	Tolbutamide
1711	262.31	Imipramine hydrochloride
1883	262.32	3-Tropanyl-indole-3-carboxylate hydrochloride
1334	262.47	Aminophylline ethylenediamine
1874	262.49	SCH 58261
1832	262.56	Suramin sodium salt
1431	262.56	TMB-8 hydrochloride
2128	262.57	CP-335963
1118	262.6	Caffeic acid phenethyl ester
1599	262.63	Sepiapterin
1771	262.65	NO-711 hydrochloride
1589	262.67	Cilostazol
1757	262.74	Na-p-Tosyl-L-lysine chloromethyl ketone hydrochloride
1615	262.75	Leflunomide
2049	262.76	Cetirizine dihydrochloride
1867	262.81	Methysergide maleate
1607	262.81	ML 10302
1808	262.85	Lometrexol hydrate
1582	262.87	Loxapine succinate
1331	262.9	Clonidine hydrochloride
1763	262.94	Pinacidil
2035	263.07	4-Methylpyrazole hydrochloride
1473	263.08	AS-252424
1707	263.17	Spermidine trihydrochloride
1804	263.21	CX 546
1877	263.21	DM 235
1347	263.26	Choline bromide
1717	263.28	(?)-Vesamicol hydrochloride
1789	263.39	Carmofur
1674	263.42	Benzamil hydrochloride
2133	263.47	Diacylglycerol Kinase Inhibitor II
1948	263.61	Norcantharidin
1636	263.64	Clemizole hydrochloride
2072	263.65	Pseudocantharidin C
1396	263.7	N-Acetylprocainamide hydrochloride
1631	263.83	ATPA
1698	263.86	SB 200646 hydrochloride
1991	263.88	BIA 2-093
1933	264	NG-Nitro-L-arginine
1888	264.03	2-Chloroadenosine
1670	264.03	Chelidamic acid
1996	264.07	Agomelatine
1854	264.07	K114
2371	264.09	N-Methyl-1-deoxynojirimycin
2032	264.15	S(-)-3PPP hydrochloride
1560	264.16	R(+)-3PPP hydrochloride
1721	264.18	O-Methylserotonin hydrochloride
1574	264.19	Amisulpride
1613	264.19	S-(+)-Fluoxetine hydrochloride
1470	264.26	Pheniramine maleate
1866	264.34	Nomifensine maleate
1730	264.37	WAY-100635 maleate
1742	264.42	6-Hydroxy-DL-DOPA
1679	264.48	Melatonin
1857	264.57	Phosphoramidon disodium
1369	264.59	Tienilic acid
1855	264.65	Benoxathian hydrochloride
1552	264.7	(?)-cis-Piperidine-2,3-dicarboxylic acid
1687	264.7	Nestorone
1667	264.92	Piribedil maleate
1916	265.05	5alpha-Pregnan-3alpha-ol-20-one
1798	265.09	Neostigmine bromide
1469	265.1	8-(4-Chlorophenylthio)-cAMP sodium
1997	265.13	Naltriben methanesulfonate
1673	265.15	Ara-G hydrate
1688	265.17	Corticosterone
1759	265.2	A-68930 hydrochloride
1551	265.24	CP-346086 dihydrate
1771	265.24	SANT-1
1800	265.26	EMPA
1688	265.33	NADPH tetrasodium
1944	265.38	Pivmecillinam
1745	265.39	Tranylcypromine hydrochloride
1948	265.44	TPMPA
2075	265.46	SB 206553 hydrochloride
1446	265.56	IRAK-1/4 Inhibitor I
1624	265.6	SMER28
1818	265.61	Adenosine
1121	265.64	Reactive Blue 2
1635	265.7	6-Aminohexanoic acid
1839	265.71	Nimodipine
1528	265.75	Benzamidine hydrochloride
1827	265.76	Naftopidil dihydrochloride
1879	265.77	Bropirimine
1878	265.77	Clodronic acid
1918	265.8	Oxymetazoline hydrochloride
1788	265.88	Progesterone
1559	265.9	Sodium Taurocholate hydrate
1967	265.93	Steviol
1468	266.02	Opipramol dihydrochloride
1555	266.11	PPADS
2196	266.11	Zonisamide sodium
1703	266.21	Beclomethasone
1837	266.21	Cinoxacin
1963	266.21	Mecamylamine hydrochloride
1597	266.23	Phentolamine mesylate
2210	266.27	GW7647
1855	266.29	Tolazamide
1990	266.37	Isotharine mesylate
2126	266.38	N-Bromoacetamide
1782	266.39	Telenzepine dihydrochloride
2047	266.55	Perifosine
2066	266.59	(-)-MK-801 hydrogen maleate
1807	266.6	Bethanechol chloride
1876	266.6	Dequalinium chloride hydrate
2115	266.62	JW55
1527	266.66	CBIQ
1997	266.79	SR-95531
1785	266.82	NAN-190 hydrobromide
1669	266.83	Amitriptyline hydrochloride
1609	266.84	(?)-HA-966
2087	266.88	Dihydroergotamine methanesulfonate
2010	266.94	5-Hydroxyindolacetic acid
1810	266.95	Capsazepine
1595	266.95	Tyrphostin 1
1857	267.03	Imetit dihydrobromide
1515	267.57	1-Aminocyclopropanecarboxylic acid hydrochloride
1124	267.61	Cyclosporin A
1982	267.79	p-Iodoclonidine hydrochloride
1457	267.86	Perphenazine
1721	267.87	SC-58125
1614	267.88	Pirenzepine dihydrochloride
1469	267.96	5-(N,N-Dimethyl)amiloride hydrochloride
1996	267.96	Trimethoprim
1215	268	Imiloxan hydrochloride
1733	268.07	Semicarbazide hydrochloride
965	268.11	Fenoldopam bromide
1906	268.13	Pancuronium bromide
1866	268.32	Rolipram
1741	268.33	SKF 83959 hydrobromide
1965	268.37	Olomoucine
1435	268.39	B-HT 933 dihydrochloride
1737	268.39	SC-236
1455	268.46	Adenosine 3',5'-cyclic monophosphate
1534	268.52	3-Aminopropylphosphonic acid
1709	268.57	Cinnarizine
1347	268.6	Acetamide
1703	268.62	Olanzapine
1881	268.7	NS-1619
1439	268.76	A-77636 hydrochloride
1816	268.77	2,3-Butanedione
1503	268.82	LY-294,002 hydrochloride
2044	268.85	Rizatriptan benzoate salt
1616	268.91	2-Hydroxysaclofen
1692	268.99	Cephalothin sodium
1563	269	Tomoxetine
656	269.04	(?)-Butaclamol hydrochloride
2014	269.12	Nisoxetine hydrochloride
1633	269.22	1,3-Dipropyl-8-p-sulfophenylxanthine
1551	269.24	Actinonin
1778	269.31	Rauwolscine hydrochloride
1869	269.35	Granisetron hydrochloride
1748	269.45	(?)-AMT hydrochloride
1641	269.47	Tetraethylammonium chloride
1974	269.53	(?)-Taxifolin
1723	269.54	Phloretin
1852	269.56	Theobromine
1840	269.58	2',3'-dideoxycytidine
1507	269.61	Ro 20-1724
1804	269.63	Clofibrate
1627	269.73	Ethopropazine hydrochloride
2096	269.75	(?)-Verapamil hydrochloride
2104	269.92	Tetrabenazine
1548	269.95	Tropicamide
1393	269.97	S(-)-p-Bromotetramisole oxalate
1351	269.97	Trovafloxacin mesylate
1394	270.12	ML-9
1717	270.17	Glipizide
1871	270.21	Propionylpromazine hydrochloride
1566	270.23	CID2858522
1550	270.26	1-(2-Methoxyphenyl)piperazine hydrochloride
1679	270.32	Ibandronate sodium
1780	270.36	L-Glutamic acid, N-phthaloyl-
1915	270.57	5,5-Dimethyl-1-pyrroline-N-oxide
1689	270.64	DL-Thiorphan
1893	270.71	EBPC
1715	270.77	GR 113808
1897	270.8	3,5-Dinitrocatechol
1919	270.83	(+)-MK-801 hydrogen maleate
1844	270.84	H-8 dihydrochloride
1499	270.86	Brequinar sodium salt hydrate
1602	270.96	RepSox
1406	270.99	L-Cysteinesulfinic Acid
1356	271.09	Chlorothiazide
1356	271.12	Ciprofibrate
1757	271.15	L-Tryptophan
1789	271.21	Naratriptan hydrochloride
1861	271.27	Auraptene
2007	271.31	Ranitidine hydrochloride
1557	271.34	(?)-SKF 38393, N-allyl-, hydrobromide
1720	271.36	U-62066
1305	271.42	Cephradine
1847	271.45	Captopril
1727	271.49	4-Aminobenzamidine dihydrochloride
1775	271.53	Tegafur
1963	271.56	(?)-Propranolol hydrochloride
1876	271.56	CP-91149
1571	271.57	Taurine
1510	271.64	AEG 3482
1834	271.72	Pramipexole dihydrochloride
2097	271.73	BW 723C86
1434	271.75	Pyridostatin trifluoroacetate salt
1790	271.85	3-Amino-1-propanesulfonic acid sodium
1458	271.93	Ro 41-0960
1753	272.03	Chlorpropamide
1352	272.2	Pyridostigmine bromide
1828	272.28	Enalaprilat dihydrate
1514	272.33	Ritanserin
1376	272.4	SNC80
1559	272.42	8-Cyclopentyl-1,3-dipropylxanthine
1746	272.42	JW74
2093	272.52	Ro 25-6981 hydrochloride
1925	272.78	Propafenone hydrochloride
1623	272.81	Daphnetin
1927	272.83	Lorglumide sodium
1940	272.86	CP-66713
1803	272.88	1,5-Isoquinolinediol
1980	272.93	THIP hydrochloride
1847	272.94	Lubeluzole dihydrochloride
2008	272.97	NG-Monomethyl-L-arginine acetate
1853	273.01	(?)-6-Chloro-PB hydrobromide
1718	273.03	Ro 8-4304
1417	273.17	Acetyl-beta-methylcholine chloride
1509	273.42	Allopurinol
1980	273.66	Linopirdine
1301	273.67	Sildenafil citrate salt
1684	273.71	Pyrazinecarboxamide
1634	273.75	DAPH
1587	273.79	(E)-4-amino-2-butenoic acid
1410	273.82	Carbamazepine
939	273.87	PF-431396 hydrate
1558	273.95	5-Aminovaleric acid hydrochloride
1625	274.13	1-Phenylbiguanide
1916	274.26	Ganaxolone
1348	274.27	Tamoxifen citrate
1340	274.29	YM 976
1852	274.34	Y-27632 dihydrochloride
1810	274.38	(6R)-5,6,7,8-Tetrahydro-L-biopterin hydrochloride
1942	274.38	O-Phospho-L-serine
1706	274.39	(-)-trans-(1S,2S)-U-50488 hydrochloride
1798	274.4	Bestatin hydrochloride
1842	274.4	Tenidap
2178	274.51	DBO-83
1777	274.68	Promethazine hydrochloride
1830	274.7	Alfuzosin hydrochloride
1647	274.74	Pirenperone
1751	274.8	BTCP hydrochloride
1652	274.82	CP-93129 dihydrochloride hydrate
1927	274.89	Ifenprodil tartrate
1578	275.07	Thioridazine hydrochloride
2086	275.12	PHA-543613
1800	275.18	TTNPB
1838	275.2	SU 5416
1536	275.26	PAPP
1756	275.27	Tyrphostin AG 879
1869	275.46	Sulfaphenazole
1987	275.55	Phenserine
1593	275.58	Dolasetron mesylate hydrate
1608	275.61	U-99194A maleate
1785	275.62	Orphenadrine hydrochloride
2056	275.68	Cambinol
1796	275.7	cDPCP
1806	275.76	Tirofiban hydrochloride monohydrate
1935	275.84	S(+)-Ibuprofen
1880	275.96	SQ 22536
1795	276.13	1,7-Dimethylxanthine
1760	276.26	Tranilast
1850	276.32	Myricetin
1897	276.37	Bisoprolol hemifumarate salt
1883	276.39	L-741,626
1722	276.53	Oxolinic acid
1415	276.65	trans-(?)-ACPD
1851	276.71	CP-135807
1563	276.88	PAC-1
1558	276.94	alpha-Methyl-DL-tyrosine methyl ester hydrochloride
1233	277	SB 222200
1632	277.01	(?)-Thalidomide
1639	277.07	Amiloride hydrochloride
1560	277.07	Promazine hydrochloride
1348	277.15	SC 19220
1942	277.19	L-Glutamine
1619	277.23	(?)-threo-1-Phenyl-2-decanoylamino-3-morpholino-1-propanol hydrochloride
1411	277.25	BLI-489 hydrate
1612	277.56	(?)-2-Amino-5-phosphonopentanoic acid
1823	277.63	Pargyline hydrochloride
1479	277.64	Thioperamide maleate
1409	277.73	BF-170 hydrochloride
1509	277.88	rac BHFF
1264	277.99	Zanamivir
1597	278.09	Mifepristone
1984	278.1	N,N-Dihexyl-2-(4-fluorophenyl)indole-3-acetamide
1622	278.25	LP44
1839	278.25	Trifluoperazine dihydrochloride
1536	278.47	Ribavirin
1588	278.49	Argatroban monohydrate
1174	278.49	Chlorprothixene hydrochloride
1818	278.67	Fosmidomycin sodium salt hydrate
1890	278.69	Meclofenamic acid sodium
1935	278.74	4-Imidazoleacrylic acid
1477	278.79	Phenelzine sulfate
1606	278.84	XCT790
1290	278.96	D-Cycloserine
1752	279.02	Chlormezanone
1822	279.1	Hydroxylamine hydrochloride
1506	279.15	Acetohexamide
1776	279.2	(-)-Scopolamine,n-Butyl-, bromide
1470	279.2	Mifamurtide
1884	279.21	3-Isobutyl-1-methylxanthine
1862	279.31	Doxepin hydrochloride
1408	279.41	Voriconazole
1696	279.52	SB 205384
1316	279.53	Rabeprazole sodium
1815	279.59	Papaverine hydrochloride
2037	279.67	ATPO
1760	279.68	Diltiazem hydrochloride
1731	279.78	1-[2-(Trifluoromethyl)phenyl]imidazole
1191	279.85	Chlorzoxazone
1808	279.85	Olprinone hydrochloride
1892	279.85	Phenytoin sodium
1645	279.9	(?)-Sulpiride
1778	279.9	2-(2-Aminoethyl)isothiourea dihydrobromide
1394	280	Carbachol
2365	280.05	Serotonin hydrochloride
1867	280.09	Methazolamide
1659	280.35	Ro 04-6790 dihydrochloride
1509	280.37	BWB70C
1600	280.41	Danshensu sodium salt
1674	280.43	(S)-3,5-Dihydroxyphenylglycine
1596	280.45	Yohimbine hydrochloride
1665	280.49	Retinoic acid p-hydroxyanilide
1748	280.5	Nimustine hydrochloride
1904	280.5	Trifluperidol hydrochloride
1403	280.7	AMG 9810
1977	280.81	beta-Estradiol
1828	280.85	NF 023
1827	280.85	TMPH hydrochloride
1607	280.97	Urapidil hydrochloride
1371	281.21	Rutaecarpine
1466	281.27	Ranolazine dihydrochloride
1620	281.46	L-745,870 hydrochloride
1746	281.49	Celecoxib
1628	281.51	5-hydroxydecanoic acid sodium
1757	281.51	Clomipramine hydrochloride
1775	281.51	NS5806
1666	281.56	Cyclobenzaprine hydrochloride
1583	281.58	Supercinnamaldehyde
1708	281.59	Tetramisole hydrochloride
1819	281.66	GW5074
1457	281.75	(?)-Baclofen
1757	281.84	Clonixin
1465	281.94	Paromomycin sulfate
1884	282.23	Fexofenadine hydrochloride
1772	282.66	AB-MECA
1739	282.73	1-(4-Chlorobenzyl)-5-methoxy-2-methylindole-3-acetic acid
1712	282.8	Caroverine hydrochloride
1716	282.8	Hexamethonium bromide
1412	282.82	Tetrahydrozoline hydrochloride
1819	282.91	(?)-Atenolol
1665	282.95	Donitriptan monohydrochloride
1620	282.98	Bendamustine hydrochloride
1665	282.99	1,1-Dimethyl-4-phenyl-piperazinium iodide
1827	283.04	Carboplatin
1601	283.17	NNGH
1738	283.21	Fenoterol hydrobromide
1803	283.21	Fluoxetine hydrochloride
1549	283.32	Azathioprine
1814	283.34	(S)-Propranolol hydrochloride
1512	283.67	Cortexolone
2063	283.68	Diphenhydramine hydrochloride
2056	283.69	(?)-PPHT hydrochloride
1764	283.77	Flutamide
674	283.98	(-)-Eseroline fumarate
1818	284.04	(-)-cis-(1S,2R)-U-50488 tartrate
1702	284.04	Roslin 2
1398	284.05	DL-alpha-Methyl-p-tyrosine
1359	284.13	Tyrphostin AG 112
1724	284.19	Pergolide methanesulfonate
1585	284.38	Fluphenazine dihydrochloride
1494	284.42	Protriptyline hydrochloride
1375	284.43	6-Methoxy-1,2,3,4-tetrahydro-9H-pyrido[3,4b] indole
1660	284.49	Gisadenafil besylate salt
1929	284.51	Tocainide hydrochloride
1947	284.56	Ganciclovir
1530	284.6	BMS-193885
1754	284.61	(?)-CPP
1483	284.61	Prochlorperazine dimaleate
1397	284.64	2-(Methylthio)adenosine 5'-diphosphate trisodium salt hydrate
1886	284.67	(?) trans-U-50488 methanesulfonate
1241	284.7	5-azacytidine
1514	284.9	Theophylline
1694	285	CP-226269
1682	285.08	Acepromazine maleate
1602	285.28	Mibefradil dihydrochloride
1665	285.43	(?)-Brompheniramine maleate
1551	285.56	UK 14,304
2002	285.6	D-609 potassium
1992	285.67	(2S,1'S,2'S)-2-(carboxycyclopropyl)glycine
2034	285.76	Vanillic acid diethylamide
1703	285.81	Estrone
1736	285.89	Trihexyphenidyl hydrochloride
1754	285.96	Decamethonium dibromide
1724	285.99	Tyrphostin AG 538
1405	286.18	Putrescine dihydrochloride
1818	286.34	L-Beta-threo-benzyl-aspartate
1353	286.35	Betaine hydrochloride
1651	286.41	S(-)-Atenolol
1629	286.42	8-Bromo-cGMP sodium
1483	286.43	Zimelidine dihydrochloride
1766	286.44	Epalrestat
1631	286.58	CP-100263 dihydrochloride hydrate
1750	286.6	Emodin
2086	286.61	BPTES
1912	286.75	Hydrochlorothiazide
1443	286.81	BAY 61-3606 hydrochloride hydrate
1711	286.81	Minocycline hydrochloride
1354	286.96	Bumetanide
2156	286.98	5HPP-33
2016	287	Doxylamine succinate
1785	287.01	Albuterol hemisulfate
1413	287.1	RX 821002 hydrochloride
2027	287.22	(?)-Vanillylmandelic acid
1321	287.43	Azithromycin dihydrate
1270	287.56	Amantadine hydrochloride
1769	287.61	Hispidin
1314	287.62	Cyproheptadine hydrochloride
1633	287.7	U-69593
1838	287.74	U-101958 maleate
1862	287.77	L-3,4-Dihydroxyphenylalanine methyl ester hydrochloride
1344	287.79	KB-R7493
1589	287.89	GANT61
1408	287.97	CP-471474
1553	288.04	Tryptamine hydrochloride
1558	288.05	SB 269970 hydrochloride
1883	288.14	Anisotropine methyl bromide
1816	288.29	(?)-Isoproterenol hydrochloride
1722	288.49	Ropinirole hydrochloride
1324	288.5	Cephalexin hydrate
1500	288.52	Methiothepin mesylate
1772	288.56	FPL 64176
2019	288.69	Phenylephrine hydrochloride
1535	288.74	(+/-)-Anisodamine
1758	288.92	R-(+)-8-Hydroxy-DPAT hydrobromide
1667	288.93	Primidone
1584	289	Pyrilamine maleate
1593	289.06	2,6-Difluoro-4-[2-(phenylsulfonylamino)ethylthio]phenoxyacetamide
1796	289.15	P1,P4-Di(adenosine-5')tetraphosphate triammonium
1619	289.16	Protoporphyrin IX disodium
599	289.22	PD-156707
2047	289.4	7-Cyclopentyl-5-(4-phenoxy)phenyl-7H-pyrrolo[2,3-d]pyrimidin-4-ylamine
1662	289.45	L-allylglycine
2142	289.72	Lithium Chloride
2155	289.73	L-165,041
1799	289.75	SIB 1893
1907	289.78	2-Chloro-2-deoxy-D-glucose
1678	289.85	7,7-Dimethyl-(5Z,8Z)-eicosadienoic acid
1659	289.87	Triamterene
1368	289.89	SKF-89145 hydrobromide
1708	289.95	4-Hydroxy-3-methoxyphenylacetic acid
1680	290.07	Sulindac sulfone
1176	290.52	Ancitabine hydrochloride
1798	290.57	2,2'-Bipyridyl
1770	290.66	(?)-gamma-Vinyl GABA
1356	290.67	(+)-Pilocarpine hydrochloride
1363	290.69	SR 59230A oxalate
1794	290.76	Vancomycin hydrochloride from Streptomyces orientalis
2444	290.86	Imidazole-4-acetic acid hydrochloride
1807	290.87	Rofecoxib
1321	290.95	SB-366791
1660	290.96	Etodolac
1414	290.96	L(-)-Norepinephrine bitartrate
1893	291.06	Metaproterenol hemisulfate
1634	291.09	Idazoxan hydrochloride
1354	291.19	Raloxifene hydrochloride
1746	291.35	Flupirtine maleate
1615	291.49	PD-166866
1470	291.56	Apomorphine hydrochloride hemihydrate
1741	291.6	(?)-Chloro-APB hydrobromide
2044	291.73	(?)-CGP-12177A hydrochloride
1387	291.75	(+)-CP-99994 dihydrochloride
1469	291.77	Nitisinone
1392	291.92	O6-benzylguanine
1348	292.36	13-cis-retinoic acid
2036	292.37	(+)-Cyclazocine
1978	292.55	6-Methyl-2-(phenylethynyl)pyridine hydrochloride
2057	292.86	1,10-Diaminodecane
1897	292.97	Hemicholinium-3
1167	293.03	Paroxetine hydrochloride hemihydrate (MW = 374.83)
1291	293.05	1-Allyl-3,7-dimethyl-8-p-sulfophenylxanthine
1850	293.07	(-)-Physostigmine
1241	293.15	IMID-4F hydrochloride
1629	293.2	Wiskostatin
1692	293.25	FAUC 213
1227	293.27	L-2-aminoadipic acid
1578	293.51	5-Hydroxy-L-tryptophan
1615	293.6	Bexarotene
1878	293.6	Epinastine hydrochloride
1775	293.6	GW9508
1612	293.74	Desipramine hydrochloride
2226	293.78	Felbamate
1877	293.89	(?)-2,3-Dichloro-alpha-methylbenzylamine hydrochloride
1365	293.93	Altretamine
1485	294.04	Riluzole
1272	294.07	Cefsulodin sodium salt hydrate
1830	294.07	L-3,4-Dihydroxyphenylalanine
1824	294.08	4-DAMP methiodide
1426	294.17	3-Morpholinosydnonimine hydrochloride
1762	294.24	Droperidol
1531	294.31	Cephalosporin C zinc salt
1848	294.37	Demeclocycline hydrochloride
1106	294.43	Bupropion hydrochloride
1562	294.45	N-Acetyl-L-Cysteine
1656	294.48	DL-Homatropine hydrobromide
1631	294.5	Hydroquinone
1896	294.64	KRM-III
1359	294.7	YC-1
1595	294.76	Tulobuterol hydrochloride
2012	295	CPNQ
1391	295.05	U0126
1572	295.07	Iodoacetamide
2010	295.32	SKF 95282 dimaleate
1738	295.33	DL-p-Chlorophenylalanine methyl ester hydrochloride
2051	295.38	Furosemide
1864	295.43	Piroxicam
1150	295.53	OBAA
1761	295.57	Dicyclomine hydrochloride
2044	295.58	5-fluoro-5'-deoxyuridine
1906	295.6	Loxiglumide
1837	295.77	Cilnidipine
1518	295.82	CCT007093
1912	295.85	Ethosuximide
1610	296.11	ML-7
1694	296.33	SR 142948A
1802	296.36	5,7-Dichlorokynurenic acid
1912	296.42	Fusidic acid sodium
1595	296.44	Droxinostat
1062	296.49	N-Phenylanthranilic acid
1743	296.63	Furegrelate sodium
1623	296.79	(-)-Scopolamine methyl bromide
1971	296.79	5,5-Diphenylhydantoin
1678	296.82	Metergoline
1382	296.83	4-DAMP
1933	296.96	Dihydrokainic acid
1670	297.12	Valganciclovir hydrochloride hydrate
1170	297.16	Centrophenoxine hydrochloride
1907	297.48	Ipratropium bromide
1159	297.56	Bay 11-7082
2023	297.63	Doxycycline hydrochloride
1535	297.67	4-Amino-1,8-naphthalimide
1611	297.68	Cyclothiazide
1390	297.72	Indatraline hydrochloride
1637	297.76	Ciproxifan hydrochloride
2142	298.06	Ro 11-1464
1385	298.32	Esomeprazole magnesium dihydrate
2100	298.38	Histamine, R(-)-alpha-methyl-, dihydrochloride
1818	298.5	Cytidine 5'-diphosphocholine sodium salt hydrate
1687	298.5	Nitrendipine
1757	298.7	Etazolate hydrochloride
1742	299.01	N6-Cyclopentyladenosine
1779	299.11	Urapidil, 5-Methyl-
1534	299.28	Epibestatin hydrochloride
2181	299.3	Harmane
1760	299.34	5-Carboxamidotryptamine maleate
1595	299.59	Temsirolimus
1928	299.65	SCH-28080
939	299.78	AGK2
1862	299.79	ONO-RS-082
1576	299.86	Ritodrine hydrochloride
1376	299.97	(?)-Sotalol hydrochloride
1845	300.23	3,4-Dichloroisocoumarin
1759	300.25	8-Cyclopentyl-1,3-dimethylxanthine
1253	300.26	Retinoic acid
1760	300.28	L-Canavanine
2062	300.3	Venlafaxine hydrochloride
2198	300.35	CGP 55845 hydrochloride
1671	300.75	PF-429242 dihydrochloride
1057	300.76	Linezolid
1083	300.77	2,3-Dimethoxy-1,4-naphthoquinone
2079	300.97	Dextromethorphan hydrobromide monohydrate
1721	301.17	L-Hyoscyamine
2084	301.18	Fiduxosin hydrochloride
1824	301.19	Ro 90-7501
1852	301.25	Mephetyl tetrazole
1418	301.41	ABT-418 hydrochloride
2196	301.43	Nefiracetam
1327	301.52	PD-184161
1801	301.55	4-Hydroxybenzhydrazide
2029	301.59	N-Methyl-beta-carboline-3-carboxamide
1601	301.68	Tamoxifen
1720	301.83	Bezafibrate
1903	301.91	NBI 27914
1706	302.14	Imazodan
1905	302.15	Furafylline
959	302.16	Org 24598 lithium salt
1671	302.37	R(-)-Isoproterenol (+)-bitartrate
1310	302.43	GR 79236X
1545	302.64	Cortisone
1372	302.68	Pimozide
1790	302.72	GW2974
1950	302.74	S(-)-Pindolol
951	302.76	Icaritin
1669	302.78	Maprotiline hydrochloride
1862	303	N-Ethylmaleimide
1611	303.03	Carbetapentane citrate
1465	303.14	(?)-Octoclothepin maleate
1825	303.16	Gabapentin
1454	303.34	Xylometazoline hydrochloride
1524	303.54	Fenofibrate
1678	303.57	MDL 28170
1233	303.72	1,10-Phenanthroline monohydrate
2027	303.92	3-deazaadenosine
1599	304	Ketanserin tartrate
1094	304.01	MHPG piperazine
1869	304.08	SR 27897 hydrate
2049	304.17	Efaroxan hydrochloride
2256	304.23	4-Imidazolemethanol hydrochloride
1583	304.49	YS-035 hydrochloride
1910	304.56	6-Hydroxymelatonin
1669	304.67	S-(-)-Carbidopa
1475	305.19	TBBz
1878	305.25	Diclofenac sodium
1841	305.29	L-alpha-Methyl-p-tyrosine
1810	305.31	CNQX disodium
2161	305.33	Hexahydro-sila-difenidol hydrochloride, p-fluoro analog
1970	305.54	DNQX
1439	305.7	Tyrphostin 47
2073	305.9	R(+)-Butylindazone
1887	306.38	Carvedilol
1954	306.76	Hexamethonium dichloride
1310	306.76	Sertraline hydrochloride
1841	306.79	(-)-alpha-Methylnorepinephrine
1135	307.18	Tirapazamine
1088	307.22	Chlorpromazine hydrochloride
1718	307.27	Paliperidone
1511	307.41	Tetracaine hydrochloride
1913	307.69	1,3-Dipropyl-7-methylxanthine
1451	307.98	R-(-)-Desmethyldeprenyl hydrochloride
1444	308.23	Niclosamide
1914	308.33	R(-)-2,10,11-Trihydroxy-N-propylnoraporphine hydrobromide
1374	308.4	Resveratrol
1729	308.44	Dofetilide
1608	308.48	Alprenolol hydrochloride
1669	308.57	Gallamine triethiodide
1828	308.64	1-Deoxynojirimycin hydrochloride
2074	308.78	(?)-7-Hydroxy-DPAT hydrobromide
1718	308.79	DL-alpha-Difluoromethylornithine hydrochloride
1454	308.8	2-Methylthioadenosine triphosphate tetrasodium
1589	309.12	CNS-1102
1378	309.28	Triflupromazine hydrochloride
1622	309.52	PD 169316
1942	309.66	Dantrolene sodium
2107	309.73	Fusaric acid
1634	310.23	Hydralazine hydrochloride
1765	310.31	(?)-AMPA hydrobromide
1460	310.35	(?)-Synephrine
1269	310.54	(?)-AMT hydrochloride
1232	310.54	5-Fluoroindole-2-carboxylic acid
1818	310.92	D(-)-2-Amino-5-phosphonopentanoic acid
1438	311.01	L-Canavanine sulfate
1832	311.08	(-)-Epinephrine bitartrate
936	311.15	Clemastine fumarate
1644	311.2	L-Histidine hydrochloride
2285	311.26	Metolazone
1659	311.59	Enoximone
1845	312.33	R-(+)-7-Hydroxy-DPAT hydrobromide
2035	312.41	1,4-Dideoxy-1,4-imino-D-arabinitol
1448	312.51	N-(4-Amino-2-chlorophenyl)phthalimide
1764	313.01	Famotidine
1796	313.22	GYKI 52466 hydrochloride
1878	313.39	Dobutamine hydrochloride
1840	313.46	5-Fluorouracil
1412	313.54	BP 897
2003	313.73	Flunarizine dihydrochloride
1742	313.83	WB-4101 hydrochloride
1994	314.02	N-Desmethylclozapine
1506	314.12	DMH4
1688	314.17	N-Methylhistaprodifen dioxalate salt
712	314.19	SB 202190
1724	314.2	D-ribofuranosylbenzimidazole
1279	314.26	Dihydroouabain
1747	314.36	Flumazenil
1659	314.45	2-Cyclooctyl-2-hydroxyethylamine hydrochloride
1680	314.54	Domperidone
1688	314.78	Genistein
939	314.98	Ouabain
1396	315.36	Eupatorin
1584	315.47	Edrophonium chloride
1735	315.99	Eletriptan hydrobromide
1774	316.09	ET-18-OCH3
1181	316.34	SB 204741
1894	316.53	GR 55562 dihydrobromide
1700	316.97	R(-)-Apocodeine hydrochloride
1567	317.31	Hydroxyurea
1642	317.38	Eliprodil
1599	317.55	Genipin
1629	317.62	Disopyramide phosphate
1633	318	2,4-Diamino-6-pyrimidinone
1827	318.07	Ibudilast
1178	318.28	SP600125
1503	318.5	p-Fluoro-L-phenylalanine
1604	318.64	U-73343
1811	318.92	Hypotaurine
1660	319.02	Bosutinib
2047	319.19	GBR-12909 dihydrochloride
1302	319.25	4-Hydroxyphenethylamine hydrochloride
1841	319.34	Disopyramide
1376	319.42	Terbutaline hemisulfate
1760	319.47	Icilin
1847	319.71	S-Ethylisothiourea hydrobromide
1672	320.64	CGS-15943
1844	320.85	GSK1210151A
1925	320.89	R(+)-SCH-23390 hydrochloride
1686	320.9	Cirazoline hydrochloride
1558	321.21	Hydrocortisone
748	321.69	CP-100356 monohydrochloride
1964	322.21	(+)-Hydrastine
1760	322.42	Fluvoxamine maleate
1972	323.05	erythro-9-(2-Hydroxy-3-nonyl)adenine hydrochloride
1590	323.5	2-Chloroadenosine triphosphate tetrasodium
1956	323.51	L-Glutamic acid hydrochloride
1987	323.66	Felodipine
1531	323.74	5'-N-Ethylcarboxamidoadenosine
1607	323.75	DL-threo-beta-hydroxyaspartic acid
1934	324.09	1-(m-Chlorophenyl)-biguanide hydrochloride
1668	324.3	NS8593 hydrochloride
1723	324.32	EGTA
1848	324.68	CGS-21680 hydrochloride
1057	325.02	N-Oleoyldopamine
1295	325.18	Danazol
1659	325.53	3,7-Dimethyl-1-propargylxanthine
1713	325.75	3,4-Dihydroxyphenylacetic acid
1749	325.77	GR-89696 fumarate
1923	326.16	(?)-SKF-38393 hydrochloride
1899	326.17	Dopamine hydrochloride
1491	326.18	S-(-)-Eticlopride hydrochloride
1631	326.39	CGS-12066A maleate
1558	327.68	Diethylenetriaminepentaacetic acid
1926	328.02	ZD 7114 hydrochloride
1509	328.05	Propofol
1921	328.6	Dilazep hydrochloride
1236	330	SU 4312
1150	330.11	Benzamide
1533	330.28	2-Phenylaminoadenosine
1621	330.87	Isoguvacine hydrochloride
1785	331.17	Forskolin
1304	331.25	DL-Buthionine-[S,R]-sulfoximine
1591	331.71	Diazoxide
1990	332.39	CGP 20712A methanesulfonate
1349	332.9	1,3,5-tris(4-hydroxyphenyl)-4-propyl-1H-pyrazole
1943	333.29	Ebastine
1369	333.55	Fluspirilene
1674	333.75	Daidzein
310	334.74	Calmidazolium chloride
1902	334.98	cis-(Z)-Flupenthixol dihydrochloride
1959	335.24	(?)-Epinephrine hydrochloride
1339	335.96	N-Methyldopamine hydrochloride
1920	336.16	6,7-ADTN hydrobromide
1647	336.84	Glybenclamide
1410	337.36	GSK2578215A
1384	338.03	L-Buthionine-sulfoximine
1604	338.44	2',3'-didehydro-3'-deoxythymidine
990	338.5	PF-573228
1168	338.71	Cytosine-1-beta-D-arabinofuranoside hydrochloride
1676	339.14	Imperatorin
1838	339.29	Histamine dihydrochloride
1364	339.75	Daurisoline
1372	339.82	GR 127935 hydrochloride hydrate
1698	340.39	Haloperidol
776	340.5	D-Serine
1686	341.22	(?)-8-Hydroxy-DPAT hydrobromide
1662	341.54	L-Dopa ethyl ester
1003	341.95	AC-93253 iodide
1612	343.32	Sematilide monohydrochloride monohydrate
994	343.71	BIO
1704	344.44	Guvacine hydrochloride
1015	345.28	IC 261
1618	345.63	R(-)-Propylnorapomorphine hydrochloride
1528	345.96	Dipropyldopamine hydrobromide
1319	346.39	Cantharidic Acid
990	346.91	Podophyllotoxin
1156	347.22	PD-407824
1027	348.47	Rotenone
1286	350.22	CID 11210285 hydrochloride
1567	351.7	Fenspiride hydrochloride
338	352.58	Quinacrine dihydrochloride
1673	353.61	DCEBIO
1037	354.86	Roscovitine
1394	358.45	Kenpaullone
1237	359.37	Spiperone hydrochloride
900	360.45	Thapsigargin
1981	362.55	Guanabenz acetate
1335	363.13	17alpha-hydroxyprogesterone
913	363.75	7-Chloro-4-hydroxy-2-phenyl-1,8-naphthyridine
1029	368.79	2-methoxyestradiol
1520	371.52	N6-Cyclohexyladenosine
467	371.79	NNC 55-0396
743	378.31	PD173952
1091	385.11	CID 11210285 hydrochloride
861	390.15	Vinblastine sulfate salt
976	390.24	Nocodazole
795	400.26	Cantharidin
1094	401.47	PD 0325901
818	402.11	Vincristine sulfate
888	411.94	Colchicine
510	419.5	BIX 01294 trihydrochloride hydrate
1277	428.81	8-(3-Chlorostyryl)caffeine
674	430.85	PD-166285 hydrate
1160	430.88	Diphenyleneiodonium chloride
348	460.06	Terfenadine
687	482.64	Stattic
506	501.4	Calcimycin
639	519.92	beta-Lapachone
672	520.95	(S)-(+)-Camptothecin
931	547.67	Etoposide
995	558.81	CP-31398 dihydrochloride hydrate
633	560.1	Auranofin
904	564.39	Topotecan hydrochloride hydrate
315	607.91	PD-180970
775	625.08	JS-K
860	639.59	BNTX maleate salt hydrate
517	652.8	MNS
816	654.02	Amsacrine hydrochloride
661	787.36	Nitidine chloride
